# Supplementary material for: Physical activity and chronic obstructive pulmonary disease: a scoping review
Source: BMC Pulm Med. 2022 Aug 5;22:301. doi: 10.1186/s12890-022-02099-4 (PMC9354440; doi:10.1186/s12890-022-02099-4)
Supplement: Supplementary file 1 — Additional file 1. Detailed and additional data of this manuscript. [file 12890_2022_2099_MOESM1_ESM.xlsx]

## Sheet: Supplementary file 1. Search St
Supplementary file 1. Search Strategy
Search strategy	Database
(("chronic obstructive lung disease" [Title/Abstract] OR " chronic obstructive pulmonary disease "[Title/Abstract] OR "chronic obstructive airway disease"[Title/Abstract] OR "COAD"[Title/Abstract] OR "COPD"[Title/Abstract] OR "chronic airway obstruction*"[Title/Abstract])) AND ("physical activity"[Title/Abstract] OR exercise[Title/Abstract] OR training[Title/Abstract] "resistance training"[Title/…	Pubmed
TITLE-ABS-KEY ("chronic obstructive lung disease" OR " chronic obstructive pulmonary disease " OR "chronic obstructive airway disease" OR "COAD" OR "COPD" OR "chronic airway obstruction*") AND TITLE-ABS-KEY ("physical activity" OR exercise OR training OR "resistance training" OR "strength training" OR "walking" OR "endurance training" OR "running" OR "swimming")	Cochrane library
(TI= (("chronic obstructive lung disease" OR " chronic obstructive pulmonary disease " OR "chronic obstructive airway disease" OR "COAD" OR "COPD" OR "chronic airway obstruction*")) AND (TI=(("physical activity" OR exercise OR training OR "resistance training" OR "strength training" OR "walking" OR "endurance training" OR "running" OR "swimming"))	Web of Science
TI ("chronic obstructive lung disease" OR " chronic obstructive pulmonary disease " OR "chronic obstructive airway disease" OR "COAD" OR "COPD" OR "chronic airway obstruction*")) AND TI ("physical activity" OR exercise OR training OR "resistance training" OR "strength training" OR "walking" OR "endurance training" OR "running" OR "swimming")	CINAHL
TI ("chronic obstructive lung disease" OR " chronic obstructive pulmonary disease " OR "chronic obstructive airway disease" OR "COAD" OR "COPD" OR "chronic airway obstruction*")) AND TI ("physical activity" OR exercise OR training OR "resistance training" OR "strength training" OR "walking" OR "endurance training" OR "running" OR "swimming")	PsycInfo
(TI=(‘慢性阻塞性肺疾病’ + ‘慢阻肺’ + ‘COPD’ + ‘慢性气道阻塞’ + ‘肺气肿’ + ‘慢性支气管炎’ + ‘老慢支’) AND (‘体力活动’ + ‘运动’ + ‘锻炼’ + ‘有氧运动’ + ‘阻力训练’ + ‘步行’ + ‘耐力训练’ + ‘瑜伽’ + ‘太极’)	CNKI
(题名: (“慢性阻塞性肺疾病” OR “慢阻肺” OR “COPD” OR “慢性气道阻塞” OR “肺气肿” OR “慢性支气管炎” OR “老慢支”) AND (“体力活动” OR “运动” OR “锻炼” OR “有氧运动” OR “阻力训练” OR “步行” OR “耐力训练” OR “瑜伽” OR “太极”)	WAN-FANG
(题名: (“慢性阻塞性肺疾病”+“慢阻肺”+“COPD”+“慢性气道阻塞”+“肺气肿”+ “慢性支气管炎”+“老慢支”) AND (“体力活动”+“运动”+“锻炼”+“有氧运动”+“阻力训练”+“步行”+“耐力训练”+“瑜伽”+“太极”)	CQVIP

## Sheet: Supplementary file 2. data extr
Supplementary file 2. data extraction and the references
NO	Author	Country	Year	Study Design	Objective	Sample Size/Age	Physical activity assessment tool	Barriers	Findings
1	Sritharan et al.	Denmark	2021	Cross-Sectional survey	①The aim of this study was to identify barriers toward PA in people with COPD and ②to examine the role of forced expiratory volume during the first second (FEV1) and smoking status in PA	n＝493,age:40-91,mean age 68years	Questionnaire	low motivation,comorbidit,Fear of breathlessness	①The most significant barrier toward PA was low motivation and comorbidity. ②FEV1, and smoking status were not associated with the level of PA.
2	Mendoza et al.	the US	2021	Cross-Sectional survey	The aim of this study was to provide information of the level of PA and its determinants in COPD patients in Latin America.	n＝734,mean age 69.6±8.7years	International Physical Activity Questionnaire (IPAQ)	lung function,more symptomatic,frequency of exacerbations,women,old	①Near 40% of patients with COPD in Latin America presented low levels of PA and spent approximately 36 h per week (more than 5 h a day) sitting. ②Low levels of PA are particularly important in women and older patients and it is related with worse functional and clinical factors.
3	Ichinose et al.	Japan	2020	Cross-Sectional survey	This study examined the activity status of COPD patients in Japan and explored factors related to PA.	n＝417,mean age 73.6±7.5years	Activity monitor	Employment status,GOLD stage,and dyspnea	Reduced PA was observed in the Japanese COPD patients with the majority of them being GOLD stage I/II.
4	Albarrati et al.	UK	2020	Cross-Sectional survey	The aim of this study was to identify traditional risk factors of PA in stable community patients with COPD.	n=128,mean age 66±8years	Activity monitor (SenseWear™ BodyMedia,Inc. Pittsburgh,PA)	Breathlessness,frequency of exacerbation	①Patients with COPD had reduced DPA and exercise capacity compared with controls similar in age, BMI and gender. ②Patients with higher BODE index were less active than those with lower index.
5	Cheng et al.	Australia	2020	Cross-Sectional survey	This study aimed to quantify sedentary behaviour (SB), patterns of SB accumulation and physical activity (PA) in people with COPD, and to examine physiological and functional capacity correlates of total SB and patterns of SB accumulation.	n＝69,mean age 74±9years	Accelerometery,activPAL3 activity monitor (PAL Technologies Ltd, Glasgow, UK).	Underestimation of PA importance	Sixty-nine people with COPD Mean sedentary time was 643 (105) minutes/day (71% (11) of waking wear time), of which 374 (142) minutes/day were accumulated in prolonged bouts of ≥30 min.
6	Cani et al.	Brazil	2019	Cross-Sectional survey	The objective of this study was to compare the level of PA in subjects with COPD on home oxygen therapy and in subjects with no oxygen therapy, and to investigate whether home oxygen therapy is associated with the level of PADL.	n＝59,age:40-80	A triaxial accelerometer (DynaPort Activity Monitor,McRoberts,The Netherlands)	Oxygen therapy	Oxygen therapy is associated with severe physical inactivity and may be a predictor of the level of PADL.
7	Mihaltan et al.	Romania	2019	Cross-Sectional survey	This study aimed to explore in more depth the 24-h respiratory symptoms, the physical activity level and the relationship between these two determinants in stable COPD patients.	n＝2162,mean age 66.9±8.4 years	self-and interview-reported tools [EVS (exercise as vital sign) and YPAS (Yale Physical Activity Survey)	frequency of exacerbations,GOLD stage, co-morbidities,dyspnea	32.9% of patients considered themselves completely inactive，68.4% of patients were identified as sedentary.
8	Hoaas et al.	Norway	2019	Cross-Sectional survey	This study aimed at investigating whether there were differences in physical activity levels between Norwegian, Danish and Australian people with chronic obstructive pulmonary disease (COPD), and establishing if any variations in physical activity were attributable to seasons.	n＝168,age:40-80	Activity monitor（SenseWear Armband, BodyMedia, Inc., Pittsburgh, PA. USA）	Weather conditions and seasonal variations	People with COPD walked more and with higher intensity during summer when compared to spring, winter and autumn, regardless of geography.
9	Etxarri et al.	Spain	2017	Cross-Sectional survey	To assess the relationship between novel socio-environmental factors, namely dog walking, grandparenting, neighbourhood deprivation, residential surrounding greenness and residential proximity to green or blue spaces, and amount and intensity of physical activity in COPD patients.	n＝410,mean age 69±8.5years	Accelerometer（Dynaport accelerometer (McRoberts,The Hague,The Netherlands)	Socio-environmental factors:Dog walking and grandparenting	Dog walking and grandparenting are associated with a higher amount and intensity of physical activity in COPD patients.
10	Kanao et al.	Japan	2017	Cross-Sectional survey	The purpose of the study was to identify factors associated with the effect of pulmonary rehabilitation(PR) on PA.	n＝29,mean age73.2 ± 5.0 years	A three-axis accelerometer (Actimarker EW4800 P-K; Panasonic Electric Works,Osaka,Japan)	Anxiety and depression symptoms	The improvement in PA provement in exercise capacity, as a result of PR for patients with COPD.
11	Espin et al.	Spain	2016	Cross-Sectional survey	The aim of this study was to assess the effect of anxiety and depression symptoms on PA in patients with COPD.	n＝220,mean age 67 ± 8years	Accelerometer(the Dynaport MoveMonitor)	Anxiety and depression symptoms	In COPD patients, symptoms of depression are prospectively associated with a measurable reduction in PA 6 months later.
12	Todt et al.	Sweden	2015	Cross-Sectional survey	The aim of this study was to describe the level of PA in patients with stable COPD and to explore factors associated with low PA, with a focus on fatigue, symptom burden and body composition.	n＝101, Mean age 68 ±7 years	International Physical Activity Questionnaire-Short	Severe fatigue,worse exercise capacity and a higher amount of smoking	Severe fatigue, worse exercise capacity and a higher amount of smoking were independently associated with low PA.
13	Amorim et al.	Brazil	2014	Cross-Sectional survey	The aim of this study was to evaluate the ability of COPD patients to perform ADL, as well as to identify barriers that prevent suc h patients from being more physically active, in order to develop an effective program to encourage physical activity.	n＝120,age:≥50	A triaxial accelerometer (PowerWalker;Yamax,Tokyo,Japan)	lack of infrastructure, lack of willpower,and social influences	Lack of infrastructure, lack of willpower, and social influences were the most common barriers that prevent COPD patients from being more physically active.
14	Hartman et al.	Netherlands	2013	Cross-Sectional survey	To assess physical activity and sitting time in patients with chronic obstructive pulmonary disease and to investigate which physical and psychosocial factors are associated with physical activity and sitting time.	n＝113,Mean age 65.0±8.7 years	A triaxial accelerometer	Physical and psychosocial factors:physical disease-specific factors (higher lung hyperinflation,worse dyspnea severity,worse leg muscle function,and oxygen use). Generic factors (higher self-efficacy and the spring/summer season).	①Decreased physical activity was strongest in more severe stages of COPD, in which the patients were mainly limited by physical disease-specific factors (higher lung hyperinflation, worse dyspnea severity, worse leg muscle function, and oxygen use). ②In less severe patients, physical activity was independently associated with more generic factors (higher self-efficacy and the spring/summer season…
15	Dragnich et al.	the US	2021	Cohort Study	The aim of this study is therefore to examine the sociodemographic factors associated with PA in patients with COPD over a 3-month period.	n＝35,mean age 66.5±8.5years	Physical Activity Scale for Elderly,Omron HJ-720ITC pedometer	living with others,Increasing age,White race,social support	①Among sociodemographic characteristics, living with others was associated with both objectively measured higher average daily step counts and higher levels of self-reported PA measured with the PASE instrument. ②Increasing age was associated with lower average daily step count, whereas White race was associated with lower PASE scores.
16	Shu et al.	China	2021	Historically prospective cohort study	The aim of the study was to assess the impacts of physical activity on mortality, heart rate and life expectancy were analyzed.	n＝483603,aged 20–39 years (51.7%) and 40–64 years (40.2%).	Interview	Female patients,extra-pulmonary disease,increased heart rate,life expectancy	Active physical activity could reduce all-cause mortality in participants with COPD as compared with those who were inactive and had COPD.
17	McKeough et al.	Australia	2018	Cohort Study	The aim of this study was to examine the possible aetiological associations of four activity phenotypes involving both PA and recreational screen time with mortality and cardiometabolic risk factors in people with COPD.	n＝584,mean age 64±12 years	Interview	/	①Over 5.5 years (SD 1.3) of follow-up, there were 81 all-cause deaths from 433 COPD participants with available data. ②Compared to the 'couch potatoes', there was a reduced risk of all-cause mortality in the 'busy bees' with a trend towards a reduction in mortality risk in the other phenotypes.
18	Yu et al.	Switzerland	2017	Cohort Study	The aim of the current study was to assess the longitudinal association of PA with the incidence of comorbidities.	n＝409,mean age 67.3±10.0 years	The Longitudinal Ageing Study Amsterdam Physical Activity Questionnaire (LAPAQ)	Depression and anxiety symptoms	Increased levels of physical activity in COPD patients reduce the incidence of depression and anxiety.
19	Yu et al.	Switzerland	2016	Cohort Study	The aim of the current study was to ①determine how COPD patients’ levels of physical activity change over time and ②identify the baseline determinants of long-term physical activity levels.	n＝409,age:41-91	Longitudinal Aging Study Amsterdam Physical Activity Questionnaire (LAPAQ)	Nonmodifiable (age, sex, and education) or modifiable (exercise capacity,patient-reported fatigue and emotional status) Older age,smoking,male sex,lower educational levels,a lower exercise capacity,older age,working and a smoking history	The levels of physical activity of patients with COPD decline steadily over time and reach a clinically important difference within about 5 years on average.
20	Waschki et al.	Germany	2015	Cohort Study	To assess changes in physical activity in COPD in relation to severity stages and changes in other disease components, and to evaluate the longitudinal association between sustained physical inactivity and disease progression.	n＝163,mean age 63.6±6.3years	Accelerometer，a multisensory armband (SenseWear Pro 2 and InnerView Professional Software version 5.1;BodyMedia, Pittsburgh,PA)	lung function,health status	Over time, physical activity substantially decreases across all severity stages of COPD, and this decline is paralleled by a worsening of lung function and health status.
21	Alahmari et al.	UK	2015	Cohort Study	The aim of this study was to explore the effects of weather and air pollution on physical activity in COPD patients	n＝73,mean age 71.1±8.7years	A pedometer (Yamax Digi-Walker SW-200);daily step counts on written daily diary cards	Cold,wet and overcast days and at the weekends	Inactivity of COPD patients is greatest on cold, wet and overcast days and at the weekends.
22	Waschki et al.	Germany	2011	Cohort Study	The aim of this study was to determined the prognostic value of objectively measured physical activity in comparison with established predictors of mortality.	n＝143,mean age 63.6±6.6years	A multisensory armband	/	Objectively measured physical activity is the strongest predictor of all-cause mortality in patients with COPD.
23	Aymerich et al.	Spain	2006	Cohort Study	The aim of this study was to examine the association between regular physical activity and both hospital admissions for COPD and all-cause and specific mortality in COPD subjects.	n＝2386,mean age 59.5±10.9years	Interview	/	Subjects with COPD who perform some level of regular physical activity have a lower risk of both COPD admissions and mortality.
25	Demeyer et al.	Spain	2019	Longitudinal Study	The aim of the study was to investigate the association between objectively measured PA with disease progression in a large cohort of well characterized COPD patients.	n＝114,mean age 70 ± 8years	Sensewear PRO armband (Body Media, Pittsburgh,PA)	lung function,symptoms	PA is associated with attenuated decline in lung function and reduced deterioration of the symptoms domain of health status (but not to changes in functional exercise capacity, muscle strength, other domains of health status or body composition) in patients with moderate-to-very severe COPD.
24	Martinez et al.	Spain	2020	Longitudinal Study	The aim of the study was to determine the probability of a transition between states of low and nonlow physical activity in a cohort of patients with stable COPD followed for 2 years.	n＝137,mean age 66.9 ± 8.3 years	Minnesota Leisure Time Physical Activity Questionnaire (VREM)	Dyspnea or poor performance on the five sit-to-stand test.	The change between levels of low and non low physical activity is dynamic, especially for recovery.
26	Crook et al.	Switzerland	2018	Longitudinal Study	The aim of this first exploratory study was to assess the association between exacerbation symptoms and physical activity, and to quantify the relative influence of specific symptoms.	n＝21,mean age 63.0±9.9years	Pedometer (Fitbug Air; Fitbug,London,UK)	Exacerbation symptoms:increased cough,sputum production,dyspnea and chest congestion	Exacerbation symptoms such as increased cough, sputum production, dyspnea and chest congestion could plausibly limit patients’ ability and/or willingness to be active.
27	Clarenbach et al.	Switzerland	2017	Longitudinal Study	The aim of this study was to assessed the number of steps per day over 1 week and potential determinants including lung function, exacerbations and co-morbidities.	n＝177,age60-69 years	A triaxial accelerome(SenseWear Pro;Bodymedia Inc. Pittsburgh,PA,USA)	airflow limitation、lung function、exacerbations and co-morbidities.	The annual decrease in the number of steps per day was significantly associated with the corresponding degree of airflow limitation.
28	Scheermesser et al.	Switzerland	2021	Qualitative Study	The aim of this study was to explore to what extent a combined counselling and pulmonary rehabilitation program influences the perception of physical activity and motivation for behavioral change in PA in individuals with COPD.	n＝18,ag50-86 years	/	Perception of activity,individual motivation and strategies for managing barriers	Four different types of individuals with COPD were constructed based on the three characteristics “perception of PA intensity and changes in PA behavior”, “quality of motivation to perform PA” and “strategies to overcome barriers”.
29	Kosteli 1et al.	UK	2017	Qualitative Study	The aim of this study was to examine the barriers to and enablers of PA in individuals with the full range of COPD severity in a primary care setting.	n＝26,age50-89 years	/	The main barriers were health related (fatigue,mobility problems,breathing issues caused by the weather),psychological (embarrassment,ear, frustration/disappointment), attitudinal (feeling in control of their condition, PA perception, older age perception), and motivational.	①The main barriers were health related (fatigue, mobility problems, breathing issues caused by the weather), psychological (embarrassment, fear, frustration/disappointment), attitudinal (feeling in control of their condition, PA perception, older age perception), and motivational. ②The main enabling factors were related to motivation (autonomous or controlled), attitudes, self-regulation, and per…
30	Thorpe et al.	Australia	2014	Qualitative Study	This study aims to explore, from the perspectives of people with COPD, the barriers to and enablers of participation in physical activity following hospitalization for COPD.	n＝28,mean age71.86 years	/	The main barriers identified were health-related (comorbidities, COPD symptoms, and physical injury or illness) environment-related (weather, transport, and finance), and self-related. The main enabling factors reported were access to health professionals and equipment, social support, routine and extracurricular activities, personal goals and motivation, and the effect of physical activity and "…	①The main barriers identified were health-related (comorbidities, COPD symptoms, and physical injury or illness) environment-related (weather, transport, and finance), and self-related. ②The main enabling factors reported were access to health professionals and equipment, social support, routine and extracurricular activities, personal goals and motivation, and the effect of physical activity and…
31	Armstrong et al.	UK	2021	RCT	The aim of this study was to compared the effect of PA behavioural modification interventions alongside pulmonary rehabilitation to PR alone on the C-PPAC scores in COPD patients with low baseline PA levels.	n＝48,mean age71±9years(control);mean age73±9years(Intervention)	Questionnaire(patient-reported outcome questionnaire,the Clinical PROactive physical activity in COPD (C-PPAC);Accelerometer(Actigraph wGT3X)	PA behavioural modification interventions alongside PR	PA behavioural modification interventions alongside PR improve the experiences of PA in patients with advanced COPD and low baseline PA levels.
32	Bentley et al.	UK	2020	RCT	This study aimed to determine the feasibility and acceptability of using the SMART-COPD intervention for the self-management of physical activity.	n＝30,age45-75years	Questionnaire（CHAMPS questionnaire），wearable activity tracker，SMART-COPD app	MHealth interventions	Physical activity intervention in COPD patients was complex, in which the circumstances, motivations, and capabilities of individual participants may influence physical activity levels.
33	Larson et al.	the US	2020	RCT	This study aimed to evaluated feasibility and acceptability of Active for Life with COPD, a self-efficacy-enhancing intervention designed to increase LPA.	n＝36,mean age70.1±7.3 years	ActivPAL and ActiGraph	Behavioural intervention	The Active for Life with COPD intervention is feasible, acceptable, and may support long term maintenance of physical activity.
34	Robinson et al.	the US	2019	RCT	This study examines the influence of an internet-delivered intervention on the relationship between exercise self-efficacy and changes in PA, physical health, and exercise capacity in COPD.	n＝112,mean age68.78± 8.4years	Pedometer(Omron HJ-720 ITC pedometer)	Low exercise self-efficacy: a web-based intervention and pedometer use	Low exercise self-efficacy is associated with low PA, self-reported physical health, and exercise capacity in patients with COPD.
35	Wootton et al.	Australia	2017	RCT	The aim of the study was to determine the effects of a ground-based walking training program on daily PA and ST in people with COPD.	n＝101, Mean age 69±8 years(COPD);Mean age 68±9years(control)	SenseWear Pro3 Armband (SWA) (Bodymedia Inc,SenseWear Professional version 6.1,Pittsburgh,PA,USA)	Ground-based walking training	The lack of change in PA levels supports the idea that specific behaviour change strategies are necessary to effectively increase participation in PA and reduce ST.
36	Widyastuti et al.	Indonesia	2018	RCT	The aim of this study was to evaluate benefits and costs of home pedometer assisted PA in patients with COPD.	n＝40,Mean age 68.3±6.7years(control);Mean age 61.2±6.7years(Intervention)	Pedometer	Home pedometer	Home pedometer assisted PA may be a useful and cheaper alternative to outpatient supervised exercise training programs in patients with COPD.
37	Etxarri et al.	Spain	2018	RCT	The aim of this study was to assessed the efficacy and effectiveness of the Urban Training intervention on physical activity level after 12 months of follow-up in patients with COPD.	n＝407,Mean age 69±8 years	Accelerometer(Dynaport accelerometer;McRoberts BV,The Hague,The Netherlands),physical activity experience (Clinical-PROactive Physical Activity (C-PPAC).	Urban Training consisted of a baseline motivational interview,advice to walk on urban trails designed for COPD patients in outdoor public spaces and other optional components for feedback,motivation, information and support (pedometer, calendar, physical activity brochure, website, phone text messages, walking groups and a phone number).	Urban Training, combining behavioural strategies with unsupervised outdoor walking, was efficacious in increasing physical activity after 12 months in COPD patients, with few safety concerns.
38	Cruz et al.	Portugal	2016	RCT	The aim of this study was to investigate the impact of a physical activity focused behavioural intervention during and after pulmonary rehabilitation on PA levels, health-related outcomes and self-efficacy of patients with COPD.	n＝32,mean age 66.4 ± 8.4 years	Activity monitors GT3X+ (ActiGraph,Pensacola, Florida,USA);Pedometer (Yamax Power Walker EX-510,Yamasa Tokey Keiki Corporation, Tokyo,Japan) and a log diary	A PA-focused behavioural intervention(psychosocial support and education sessio,a log diary,step-count goal，identify potential facilitators,short-term step-count goals,individual feedback,telephone calls)	A PA-focused behavioural intervention during and after PR may improve patients' PA levels.
39	Mendoza et al.	Chile	2015	RCT	The aim of this study was to determine if a 3 month pedometer-based programme could be useful to increase daily step count in stable outpatients with COPD.	n＝97,mean age 68.7±8.5 years	Pedometer,PD724;Triaxial pedometer (Tanita,Tokyo,Japan)	Pedometers	A simple physical activity enhancement programme using pedometers can effectively improve physical activity level and quality of life in COPD patients.
40	Altenburg et al.	Netherlands	2015	RCT	The purpose of this study was to investigate the effect of physical activity the counselling programme on physical activity in COPD patients.	n＝155, age54-69 years	Pedometer (Digiwalker SW-2000,Yamax;Tokyo Japan)	PA counselling programme	PA counselling programme effectively enhances PA level in COPD patients after three months.
41	Larson et al.	the US	2014	RCT	The purpose of this study was to determine if an exercise-specific self-efficacy enhancing intervention could increase physical activity and functional performance when delivered in the context of 4 months of upper body resistance training with a 12-month follow-up.	n＝85,mean age 73±8years	Accelerometer	Exercise-specific self-efficacy enhancing intervention	The self-efficacy enhancing intervention produced a modest short-term increase in LPA.
42	Breyer et al.	Australia	2010	RCT	The aim of this study was to determine the short-and long-term effects of Nordic Walking on COPD patients' daily physical activity pattern as well as on patients exercise capacity.	n＝60,mean age 60.3±8.5years	Tri-axial accelerometer	Nordic Walking	Nordic Walking is a feasible, simple and effective physical training modality in COPD.
References of all included studies
1	Barriers toward Physical Activity in COPD: A Quantitative Cross-Sectional, Questionnaire-Based Study.
2	Physical Activity Levels and Associated Factors in a Latin American COPD Population of Patients. The LASSYC Study
3	A Non-Interventional, Cross-Sectional Study to Evaluate Factors Relating to Daily Step Counts and Physical Activity in Japanese Patients with Chronic Obstructive Pulmonary Disease: STEP COPD.
4	Daily physical activity and related risk factors in COPD
5	Patterns and Correlates of Sedentary Behaviour Accumulation and Physical Activity in People with Chronic Obstructive Pulmonary Disease: A Cross-Sectional Study
6	Impact of Home Oxygen Therapy on the Level of Physical Activities in Daily Life in Subjects With COPD.
7	Importance of the relationship between symptoms and self-reported physical activity level in stable COPD based on the results from the SPACE study
8	Seasonal variations in objectively assessed physical activity among people with COPD in two Nordic countries and Australia: a cross-sectional study
9	Socio-environmental correlates of physical activity in patients with chronic obstructive pulmonary disease (COPD)
10	Factors associated with the effect of pulmonary rehabilitation on physical activity in patients with chronic obstructive pulmonary disease
11	Depression symptoms reduce physical activity in COPD patients: a prospective multicenter study
12	Factors associated with low physical activity in patients with chronic obstructive pulmonary disease: a cross-sectional study
13	Barriers associated with reduced physical activity in COPD patients
14	Physical and psychosocial factors associated with physical activity in patients with chronic obstructive pulmonary disease
15	Sociodemographic Characteristics and Physical Activity in Patients with COPD:A 3-Month Cohort Study
16	The ability of physical activity in reducing mortality risks and cardiovascular loading and in extending life expectancy in patients with COPD
17	Low leisure-based sitting time and being physically active were associated with reduced odds of death and diabetes in people with chronic obstructive pulmonary disease: a cohort study
18	Physical activity and risk of comorbidities in patients with chronic obstructive pulmonary disease: a cohort study
19	Determinants of Physical Activity in Patients with Chronic Obstructive Pulmonary Disease: A 5-Year Prospective Follow-Up Study
20	Disease Progression and Changes in Physical Activity in Patients with Chronic Obstructive Pulmonary Disease
21	Influence of weather and atmospheric pollution on physical activity in patients with COPD
22	Physical activity is the strongest predictor of all-cause mortality in patients with COPD: a prospective cohort study
23	Regular physical activity reduces hospital admission and mortality in chronic obstructive pulmonary disease: a population based cohort study
24	Patterns and predictors of low physical activity in patients with stable COPD: a longitudinal study
25	Physical Activity Is Associated with Attenuated Disease Progression in Chronic Obstructive Pulmonary Disease
26	The association between daily exacerbation symptoms and physical activity in patients with chronic obstructive pulmonary disease
27	Determinants of annual change in physical activity in COPD
28	The Influence of Pulmonary Rehabilitation and Counselling on Perceptions of Physical Activity in Individuals with COPD - A Qualitative Study
29	Barriers and enablers of physical activity engagement for patients with COPD in primary care.
30	Barriers to and enablers of physical activity in patients with COPD following a hospital admission: a qualitative study.
31	Behavioural modification interventions alongside pulmonary rehabilitation improve COPD patients’ experiences of physical activity
32	The Use of a Smartphone App and an Activity Tracker to Promote Physical Activity in the Management of Chronic Obstructive Pulmonary Disease: Randomized Controlled Feasibility Study
33	Feasibility and acceptability of active for life with COPD, an intervention to increase light physical activity in people with COPD
34	A web-based physical activity intervention benefits persons with low self-efficacy in COPD: results from a randomized controlled trial.
35	Effects of ground-based walking training on daily physical activity in people with COPD: A randomised controlled trial
36	Benefits and costs of home pedometer assisted physical activity in patients with COPD. A preliminary randomized controlled trial
37	Long-term efficacy and effectiveness of a behavioural and community-based exercise intervention (Urban Training) to increase physical activity in patients with COPD: a randomised controlled trial
38	Walk2Bactive: A randomised controlled trial of a physical activity-focused behavioural intervention beyond pulmonary rehabilitation in chronic obstructive pulmonary disease
39	Pedometers to enhance physical activity in COPD: a randomised controlled trial
40	Short- and long-term effects of a physical activity counselling programme in COPD: a randomized controlled trial
41	Self-efficacy enhancing intervention increases light physical activity in people with chronic obstructive pulmonary disease
42	Nordic walking improves daily physical activities in COPD: a randomised controlled trial

## Sheet: Supplementary file 3. PRISMA ch
Supplementary file 3. PRISMA checklist
SECTION	ITEM	PRISMA-ScR CHECKLIST ITEM	REPORTED ON PAGE #
TITLE
Title	1	Identify the report as a scoping review.	Page 1, line 1
ABSTRACT
Structured summary	2	Provide a structured summary that includes (as applicable): background, objectives, eligibility criteria, sources of evidence, charting methods, results, and conclusions that relate to the review questions and objectives.	Page 1-2, line 6-35.
INTRODUCTION
Rationale	3	Describe the rationale for the review in the context of what is already known. Explain why the review questions/objectives lend themselves to a scoping review approach.	Page 2-5, line 37-90
Objectives	4	Provide an explicit statement of the questions and objectives being addressed with reference to their key elements (e.g., population or participants, concepts, and context) or other relevant key elements used to conceptualize the review questions and/or objectives.	Page 5, line 91-98.
METHODS
Protocol and registration	5	Indicate whether a review protocol exists; state if and where it can be accessed (e.g., a Web address); and if available, provide registration information, including the registration number.	Not available
Eligibility criteria	6	Specify characteristics of the sources of evidence used as eligibility criteria (e.g., years considered, language, and publication status), and provide a rationale.	Page 6, line 122-127
Information sources*	7	Describe all information sources in the search (e.g., databases with dates of coverage and contact with authors to identify additional sources), as well as the date the most recent search was executed.	Page 6, line 111-121
Search	8	Present the full electronic search strategy for at least 1 database, including any limits used, such that it could be repeated.	Additional file 1.
Selection of sources of evidence	9	State the process for selecting sources of evidence (i.e., screening and eligibility) included in the scoping review.	Page 6, line 123-127
Data charting process	10	Describe the methods of charting data from the included sources of evidence (e.g., calibrated forms or forms that have been tested by the team before their use, and whether data charting was done independently or in duplicate) and any processes for obtaining and confirming data from investigators.	Page 6, line 129-132
Data items	11	List and define all variables for which data were sought and any assumptions and simplifications made.	Additional file 2
Critical appraisal of individual sources of evidence	12	If done, provide a rationale for conducting a critical appraisal of included sources of evidence; describe the methods used and how this information was used in any data synthesis (if appropriate).	Not available
Synthesis of results	13	Describe the methods of handling and summarizing the data that were charted.	Page 7, line 134-140
RESULTS
Selection of sources of evidence	14	Give numbers of sources of evidence screened, assessed for eligibility, and included in the review, with reasons for exclusions at each stage, ideally using a flow diagram.	Page 7-8, line 144-149, Figure 1
Characteristics of sources of evidence	15	For each source of evidence, present characteristics for which data were charted and provide the citations.	Page 8, line 151-168, Additional file 2
Critical appraisal within sources of evidence	16	If done, present data on critical appraisal of included sources of evidence (see item 12).	Not available
Results of individual sources of evidence	17	For each included source of evidence, present the relevant data that were charted that relate to the review questions and objectives.	Additional file 2
Synthesis of results	18	Summarize and/or present the charting results as they relate to the review questions and objectives.	Page 7-24
DISCUSSION
Summary of evidence	19	Summarize the main results (including an overview of concepts, themes, and types of evidence available), link to the review questions and objectives, and consider the relevance to key groups.	Page 24-28, line 330-423
Limitations	20	Discuss the limitations of the scoping review process.	Page 28, line 425-439
Conclusions	21	Provide a general interpretation of the results with respect to the review questions and objectives, as well as potential implications and/or next steps.	Page 29, line 441-456
FUNDING
Funding	22	Describe sources of funding for the included sources of evidence, as well as sources of funding for the scoping review. Describe the role of the funders of the scoping review.	Page 30, line 473-475

## Sheet: Figure 1. PRISMA flow diagram o
Supplementary file 4. Figure 1. PRISMA flow diagram of study selection

## Sheet: Figure 2.  Number of studies pe
Supplementary file 5. Figure 2. Number of studies per country

## Sheet: Table 1
Table 1 General characteristics of included scoping reviews (n = 42)
Characteristic	Number of studies	Percentage (%)
Publication year
2006-2010	2	4.8
2011-2016	12	30.9
2017-2021	27	64.3
Total	42	100
Study designs
cross-sectional study	14	33.3
cohort Study	9	21.4
longitudinal Study	4	9.5
qualitative study	3	7.1
RCT	12	28.7
Total	42	100
Methodology
quantitative study	39	92.9
qualitative study	3	7.1
Total	42	100

## Sheet: Table 2
Table 2 Barriers associated with physical activity (n=27)
Categories	Barriers	Number of studies
Sociodemographic variables	Older age [32,33,46,50,58,59]	6
	Gender [33,47,50]	3
	Employment status [34,50]	2
	Race [32,36]	2
	Lower educational levels [50]	1
	Smoking [43,50]	2
Physiological factors	Lung function [15,33,47,50,56]	5
	Comorbidity [32,38,56,59]	4
	Fear of breathlessness [15,32,34,35,38,45,51,54,55,59]	10
	GOLD stage [34,38]	2
	Frequency of exacerbation [33,35,38,56,57]	5
	Physical injury or illness [44,45,59]	2
	Oxygen use [37,45]	2
	Fatigue [43,50,58]	3
	Worse Exercise capacity [36,43,50,54,59]	5
Psychological factors	Anxiety and depression symptoms [41,42,49,50]	4
	Lack of motivation [32,45,50,57,58,59]	6
	Underestimation of PA importance [36,57,58]	3
	Negative experiences of pulmonary rehabilitation [59]	1
Social environmental factors	Lack of family or friend support [46]	1
	Lack of infrastructure [40,43,44]	3
	Lack of willpower [43]	1
	Lack of time [44,58]	2
	Social influence [40,44]	2
	Weather [36,52,58,59]	4
	Season [39,45]	2
	Transport/finance [59]	1

## Sheet: Table 3
Table 3 Interventions associated with physical activity (n=12)
Reference	Study design	Sample	Intervention	Outcome	Duration
Armstrong et al [59]	RCT	48	PA behavioural modification interventions alongside PR	Primary outcome: PA (daily steps count)	8weeks
				Secondary outcome：exercise capacity (6MWT); HRQOL (CAT, CCQ); anxiety and depression (HADS)
Bentley et al [60]	RCT	30	SMART-COPD	Primary outcome: PA (daily steps count)	8weeks
				Secondary outcome：Exercise capacity (ISWT); HRQOL (SGRQ, CAT); Anxiety and depression (PHQ-9); self-efficacy (Ex-SRES)
Larson et al [61]	RCT	36	Active-life intervention (included walking, functional circuit training, and behavioral and educational strategies)	Primary outcome: PA (daily steps count)	10weeks
				Secondary outcome: exercise capacity (6MWT)
Robinson et al [62]	RCT	112	A web-based physical activity intervention+pedometer	Primary outcome: self-efficacy (Ex-SRES)	12 weeks
				Secondary outcome：PA (daily steps count);
				HRQOL (SF-36); exercise capacity (6MWT)
Wootton et al [63]	RCT	101	Walk group (supervised, ground-based walking training, two or three times per week for 8-10 weeks)	Primary outcome: PA (daily steps count)	10weeks
				Secondary outcome: exercise capacity (6MWT); HRQOL (SGRQ, CRQ); lung function (spirometry)
Widyastuti et al [64]	RCT	40	Home pedometer assisted PA	Primary outcome: exercise capacity (6MWT)	6 weeks
				Secondary outcome: PA (daily steps count); HRQOL(CAT)
Etxarri et al [65]	RCT	407	Urban training (a behavioural and community-based exercise intervention)	Primary outcome:PA (daily steps count)	12months
				Secondary outcome：exercise capacity(6MWT); HRQOL (CAT, CCQ); anxiety and depression (HADS)
Cruz et al [66]	RCT	32	A PA focused behavioural intervention	Primary outcome: PA (daily steps count)	12 weeks
				Secondary outcome: HRQOL (SGRQ)
Mendoza et al [67]	RCT	97	Pedometers	Primary outcome: PA (daily steps count)	12 weeks
				Secondary outcome：exercise capacity(6MWT); dyspnoea (mMRC); HRQOL (SGRQ, CAT)
Altenburg et al [68]	RCT	155	Physical activity counselling programme	Primary outcome: PA (daily steps count)	12weeks
				Secondary outcome：exercise capacity (6MWT); HRQOL (CRQ, CCQ, SF-36); Anxiety and depression (HADS)
Larson et al [69]	RCT	85	self-efficacy and upper body resistance	Primary outcome: PA (daily steps count)	4months
				Secondary outcome: Functional Performance Inventory
Breyer et al [70]	RCT	60	Nordic walking	Primary outcome: PA (daily steps count)	12 weeks
				Secondary outcome: exercise capacity(6MWT); anxiety and depression (HADS); HRQOL (SF-36)
